# Supplementary material for: On-Surface Locomotion of Particle Based Microrobots Using Magnetically Induced Oscillation
Source: Micromachines (Basel). 2017 Feb 4;8(2):46. doi: 10.3390/mi8020046 (PMC6189840; doi:10.3390/mi8020046)
Supplement: Supplementary file 1 [file micromachines-08-00046-s001.zip]

Archive with 1 entries (1 files):
- VIdeo S1.mp4
